# Supplementary material for: Analysis of Circulating MicroRNAs in Patients with Diabetic Foot Ulcers and Lower Limb Amputation
Source: Int J Mol Sci. 2026 Apr 14;27(8):3516. doi: 10.3390/ijms27083516 (PMC13116869; doi:10.3390/ijms27083516)
Supplement: Supplementary file 1 [file ijms-27-03516-s001.zip]

Archive with 1 entries (1 files):
- ijms-4213837-supplementary.pdf
